# Supplementary material for: Decomposition of phenotypic heterogeneity in autism reveals distinct and coherent genetic programs
Source: medRxiv. 2024 Aug 16:2024.08.15.24312078. Preprint. [Version 1] doi: 10.1101/2024.08.15.24312078 (PMC11343255; doi:10.1101/2024.08.15.24312078)
Supplement: Supplement 2 [file media-2.csv]

Gene name	all_genes	lof_genes	fmrp_genes	asd_risk_genes	brain_expressed_genes	satterstrom	sfari_genes1
OR4F5	1	0	0	0	0	0	0
OR4F29	1	0	0	0	0	0	0
OR4F16	1	0	0	0	0	0	0
SAMD11	1	0	0	0	1	0	0
NOC2L	1	0	0	0	1	0	0
KLHL17	1	0	0	0	1	0	0
PLEKHN1	1	0	0	0	1	0	0
PERM1	1	0	0	0	0	0	0
HES4	1	0	0	0	1	0	0
ISG15	1	0	0	0	1	0	0
AGRN	1	0	1	0	0	0	0
RNF223	1	0	0	0	0	0	0
C1orf159	1	0	0	0	1	0	0
TTLL10	1	0	0	0	1	0	0
TNFRSF18	1	0	0	0	1	0	0
TNFRSF4	1	0	0	0	1	0	0
SDF4	1	0	0	0	1	0	0
B3GALT6	1	0	0	0	1	0	0
C1QTNF12	1	0	0	0	0	0	0
UBE2J2	1	0	0	0	1	0	0
SCNN1D	1	0	0	0	1	0	0
ACAP3	1	0	0	0	1	0	0
PUSL1	1	0	0	0	1	0	0
INTS11	1	0	0	0	0	0	0
CPTP	1	0	0	0	0	0	0
TAS1R3	1	0	0	0	0	0	0
DVL1	1	0	0	0	1	0	0
MXRA8	1	0	0	0	1	0	0
AURKAIP1	1	0	0	0	0	0	0
CCNL2	1	0	0	0	1	0	0
MRPL20	1	0	0	0	0	0	0
ANKRD65	1	0	0	0	0	0	0
TMEM88B	1	0	0	0	0	0	0
VWA1	1	0	0	0	1	0	0
ATAD3C	1	0	0	0	1	0	0
ATAD3B	1	0	0	0	0	0	0
ATAD3A	1	0	0	0	1	0	0
TMEM240	1	0	0	0	0	0	0
SSU72	1	0	0	0	1	0	0
FNDC10	1	0	0	0	0	0	0
MIB2	1	0	0	0	1	0	0
MMP23B	1	0	0	0	0	0	0
CDK11B	1	0	0	0	0	0	0
SLC35E2B	1	0	0	0	1	0	0
CDK11A	1	0	0	0	0	0	0
SLC35E2A	1	0	0	0	0	0	0
NADK	1	0	0	0	1	0	0
GNB1	1	1	1	0	1	0	0
CALML6	1	0	0	0	0	0	0
TMEM52	1	0	0	0	0	0	0
CFAP74	1	0	0	0	0	0	0
GABRD	1	1	0	0	1	0	0
PRKCZ	1	0	0	0	1	0	0
FAAP20	1	0	0	0	0	0	0
SKI	1	1	1	0	1	1	1
MORN1	1	0	0	0	1	0	0
RER1	1	1	0	0	1	0	0
PEX10	1	0	0	0	1	0	0
PLCH2	1	0	1	0	1	0	0
PANK4	1	1	0	0	1	0	0
HES5	1	0	0	0	0	0	0
TNFRSF14	1	0	0	0	0	0	0
PRXL2B	1	0	0	0	0	0	0
MMEL1	1	0	0	0	0	0	0
TTC34	1	0	0	0	0	0	0
ACTRT2	1	0	0	0	1	0	0
PRDM16	1	1	0	0	1	0	0
ARHGEF16	1	0	0	0	1	0	0
MEGF6	1	0	0	0	0	0	0
TPRG1L	1	0	0	0	1	0	0
WRAP73	1	0	0	0	0	0	0
TP73	1	1	0	0	1	0	0
CCDC27	1	0	0	0	1	0	0
SMIM1	1	0	0	0	0	0	0
LRRC47	1	0	0	0	1	0	0
CEP104	1	0	0	0	0	0	0
DFFB	1	0	0	0	1	0	0
C1orf174	1	0	0	0	1	0	0
AJAP1	1	1	0	0	1	0	0
NPHP4	1	0	0	0	1	0	0
KCNAB2	1	0	0	0	1	0	0
CHD5	1	1	1	0	1	0	0
AL031847.2	1	0	0	0	0	0	0
RPL22	1	0	0	0	1	0	0
RNF207	1	0	0	0	1	0	0
ICMT	1	1	0	0	1	0	0
HES3	1	0	0	0	0	0	0
GPR153	1	0	0	0	1	0	0
ACOT7	1	0	0	0	1	0	0
HES2	1	0	0	0	0	0	0
ESPN	1	0	0	0	1	0	0
TNFRSF25	1	0	0	0	1	0	0
PLEKHG5	1	0	0	0	1	0	0
NOL9	1	0	0	0	1	0	0
TAS1R1	1	0	0	0	1	0	0
ZBTB48	1	0	0	0	1	0	0
KLHL21	1	0	0	0	1	0	0
PHF13	1	1	0	0	1	0	0
THAP3	1	0	0	0	1	0	0
DNAJC11	1	1	0	0	1	0	0
CAMTA1	1	1	1	0	1	0	0
VAMP3	1	0	0	0	1	0	0
PER3	1	0	0	0	1	0	0
UTS2	1	0	0	0	1	0	0
TNFRSF9	1	0	0	0	0	0	0
PARK7	1	1	0	0	1	0	0
ERRFI1	1	0	0	0	1	0	0
SLC45A1	1	0	0	0	0	0	0
RERE	1	1	1	0	1	0	1
ENO1	1	0	0	0	1	0	0
CA6	1	0	0	0	0	0	0
SLC2A7	1	0	0	0	1	0	0
SLC2A5	1	0	0	0	1	0	0
GPR157	1	0	0	0	0	0	0
H6PD	1	0	0	0	1	0	0
SPSB1	1	0	0	0	1	0	0
SLC25A33	1	0	0	0	1	0	0
TMEM201	1	0	0	0	0	0	0
PIK3CD	1	1	0	0	1	0	0
CLSTN1	1	0	1	0	1	0	0
CTNNBIP1	1	0	0	0	1	0	0
LZIC	1	0	0	0	1	0	0
NMNAT1	1	0	0	0	1	0	0
RBP7	1	0	0	0	1	0	0
UBE4B	1	1	0	0	1	0	0
KIF1B	1	1	1	0	1	0	0
PGD	1	1	0	0	1	0	0
CENPS-CORT	1	0	0	0	0	0	0
CENPS	1	0	0	0	0	0	0
CORT	1	0	0	0	0	0	0
DFFA	1	0	0	0	1	0	0
PEX14	1	0	0	0	1	0	0
CASZ1	1	1	0	0	1	0	1
C1orf127	1	0	0	0	1	0	0
TARDBP	1	1	0	0	1	0	0
AL109811.4	1	0	0	0	0	0	0
MASP2	1	0	0	0	0	0	0
SRM	1	0	0	0	1	0	0
EXOSC10	1	0	0	0	1	0	0
MTOR	1	1	1	0	1	0	1
ANGPTL7	1	0	0	0	0	0	0
UBIAD1	1	0	0	0	1	0	0
DISP3	1	0	0	0	0	0	0
FBXO2	1	0	0	0	1	0	0
FBXO44	1	0	0	0	1	0	0
FBXO6	1	0	0	0	1	0	0
MAD2L2	1	0	0	0	1	0	0
DRAXIN	1	0	0	0	1	0	0
AGTRAP	1	0	0	0	1	0	0
C1orf167	1	0	0	0	0	0	0
MTHFR	1	0	0	0	1	0	0
CLCN6	1	0	0	0	1	0	0
NPPA	1	0	0	0	1	0	0
NPPB	1	0	0	0	1	0	0
KIAA2013	1	0	0	0	0	0	0
PLOD1	1	0	0	0	1	0	0
MFN2	1	1	0	0	1	0	0
MIIP	1	0	0	0	1	0	0
TNFRSF8	1	0	0	0	1	0	0
TNFRSF1B	1	0	0	0	1	0	0
VPS13D	1	1	1	0	1	0	0
DHRS3	1	0	0	0	1	0	0
AADACL4	1	0	0	0	0	0	0
AADACL3	1	0	0	0	0	0	0
C1orf158	1	0	0	0	1	0	0
PRAMEF12	1	0	0	0	0	0	0
PRAMEF1	1	0	0	0	1	0	0
PRAMEF11	1	0	0	0	0	0	0
HNRNPCL1	1	0	0	0	0	0	0
PRAMEF2	1	0	0	0	1	0	0
PRAMEF4	1	0	0	0	0	0	0
PRAMEF10	1	0	0	0	0	0	0
PRAMEF7	1	0	0	0	0	0	0
PRAMEF6	1	0	0	0	0	0	0
PRAMEF27	1	0	0	0	0	0	0
HNRNPCL3	1	0	0	0	0	0	0
PRAMEF25	1	0	0	0	0	0	0
HNRNPCL2	1	0	0	0	0	0	0
PRAMEF26	1	0	0	0	0	0	0
HNRNPCL4	1	0	0	0	0	0	0
PRAMEF9	1	0	0	0	0	0	0
PRAMEF13	1	0	0	0	0	0	0
PRAMEF18	1	0	0	0	0	0	0
PRAMEF5	1	0	0	0	0	0	0
PRAMEF8	1	0	0	0	0	0	0
PRAMEF33	1	0	0	0	0	0	0
PRAMEF15	1	0	0	0	0	0	0
PRAMEF14	1	0	0	0	0	0	0
PRAMEF19	1	0	0	0	0	0	0
PRAMEF17	1	0	0	0	0	0	0
PRAMEF20	1	0	0	0	0	0	0
LRRC38	1	0	0	0	0	0	0
PDPN	1	0	0	0	1	0	0
PRDM2	1	1	0	0	1	0	0
KAZN	1	0	0	0	0	0	0
TMEM51	1	0	0	0	1	0	0
FHAD1	1	0	0	0	0	0	0
EFHD2	1	0	0	0	1	0	0
CTRC	1	0	0	0	1	0	0
CELA2A	1	0	0	0	1	0	0
CELA2B	1	0	0	0	1	0	0
CASP9	1	0	0	0	1	0	0
DNAJC16	1	0	0	0	1	0	0
AGMAT	1	0	0	0	1	0	0
DDI2	1	1	0	0	1	0	0
RSC1A1	1	0	0	0	1	0	0
PLEKHM2	1	0	0	0	1	0	0
SLC25A34	1	0	0	0	1	0	0
TMEM82	1	0	0	0	0	0	0
FBLIM1	1	0	0	0	1	0	0
UQCRHL	1	0	0	0	0	0	0
SPEN	1	1	1	0	1	0	0
ZBTB17	1	1	0	0	1	0	0
SRARP	1	0	0	0	0	0	0
HSPB7	1	0	0	0	1	0	0
CLCNKA	1	0	0	0	1	0	0
CLCNKB	1	0	0	0	1	0	0
FAM131C	1	0	0	0	1	0	0
EPHA2	1	0	0	0	1	0	0
ARHGEF19	1	0	0	0	1	0	0
CPLANE2	1	0	0	0	0	0	0
FBXO42	1	1	0	0	1	0	0
SZRD1	1	0	0	0	1	0	0
SPATA21	1	0	0	0	1	0	0
NECAP2	1	0	0	0	1	0	0
NBPF1	1	0	0	0	0	0	0
CROCC	1	0	0	0	1	0	0
MFAP2	1	0	0	0	1	0	0
ATP13A2	1	0	1	0	1	0	0
SDHB	1	0	0	0	1	0	0
PADI2	1	0	0	0	1	0	0
PADI1	1	0	0	0	0	0	0
PADI3	1	0	0	0	0	0	0
PADI4	1	0	0	0	0	0	0
PADI6	1	0	0	0	0	0	0
RCC2	1	0	0	0	1	0	0
ARHGEF10L	1	0	0	0	1	0	0
ACTL8	1	0	0	0	1	0	0
IGSF21	1	0	0	0	1	0	0
KLHDC7A	1	0	0	0	1	0	0
PAX7	1	0	0	0	1	0	0
TAS1R2	1	0	0	0	0	0	0
AL080251.1	1	0	0	0	0	0	0
ALDH4A1	1	0	0	0	0	0	0
IFFO2	1	0	0	0	0	0	0
UBR4	1	1	0	0	1	0	0
EMC1	1	0	0	0	1	0	0
MRTO4	1	0	0	0	1	0	0
AKR7A3	1	0	0	0	1	0	0
AKR7A2	1	0	0	0	1	0	0
PQLC2	1	0	0	0	1	0	0
CAPZB	1	0	0	0	1	0	0
MINOS1	1	0	0	0	0	0	0
NBL1	1	0	0	0	1	0	0
MINOS1-NBL1	1	0	0	0	0	0	0
HTR6	1	0	0	0	1	0	0
TMCO4	1	0	0	0	0	0	0
RNF186	1	0	0	0	1	0	0
OTUD3	1	0	0	0	0	0	0
PLA2G2E	1	0	0	0	1	0	0
PLA2G2A	1	0	0	0	1	0	0
PLA2G5	1	0	0	0	1	0	0
PLA2G2D	1	0	0	0	1	0	0
PLA2G2F	1	0	0	0	1	0	0
PLA2G2C	1	0	0	0	0	0	0
UBXN10	1	0	0	0	1	0	0
VWA5B1	1	0	0	0	0	0	0
CAMK2N1	1	0	1	0	1	0	0
MUL1	1	0	0	0	1	0	0
FAM43B	1	0	0	0	1	0	0
CDA	1	0	0	0	1	0	0
PINK1	1	0	1	0	1	0	0
DDOST	1	0	0	0	1	0	0
KIF17	1	0	0	0	1	0	0
SH2D5	1	0	0	0	0	0	0
HP1BP3	1	1	0	0	1	0	0
EIF4G3	1	1	1	0	1	0	0
ECE1	1	1	0	0	1	0	0
NBPF3	1	0	0	0	1	0	0
ALPL	1	0	0	0	1	0	0
RAP1GAP	1	1	1	0	1	0	0
USP48	1	1	0	0	1	0	0
LDLRAD2	1	0	0	0	0	0	0
HSPG2	1	0	0	0	1	0	0
CELA3B	1	0	0	0	0	0	0
CELA3A	1	0	0	0	1	0	0
AL031281.2	1	0	0	0	0	0	0
CDC42	1	0	0	0	1	0	0
WNT4	1	0	0	0	1	0	0
ZBTB40	1	0	0	0	1	0	0
EPHA8	1	0	0	0	1	0	0
C1QA	1	0	0	0	1	0	0
C1QC	1	0	0	0	1	0	0
C1QB	1	0	0	0	1	0	0
EPHB2	1	1	0	0	1	0	0
LACTBL1	1	0	0	0	0	0	0
TEX46	1	0	0	0	0	0	0
KDM1A	1	1	0	0	1	0	0
LUZP1	1	0	0	0	1	0	0
HTR1D	1	0	0	0	1	0	0
HNRNPR	1	1	0	0	1	0	0
ZNF436	1	0	0	0	1	0	0
TCEA3	1	0	0	0	1	0	0
ASAP3	1	0	0	0	1	0	0
E2F2	1	1	0	0	1	0	0
ID3	1	0	0	0	1	0	0
RPL11	1	0	0	0	1	0	0
ELOA	1	0	0	0	0	0	0
PITHD1	1	0	0	0	0	0	0
LYPLA2	1	1	0	0	0	0	0
GALE	1	0	0	0	1	0	0
HMGCL	1	0	0	0	1	0	0
FUCA1	1	0	0	0	1	0	0
CNR2	1	0	0	0	0	0	0
PNRC2	1	0	0	0	0	0	0
SRSF10	1	0	0	0	1	0	0
MYOM3	1	0	0	0	0	0	0
IL22RA1	1	0	0	0	1	0	0
IFNLR1	1	0	0	0	1	0	0
GRHL3	1	1	0	0	1	0	0
STPG1	1	0	0	0	1	0	0
NIPAL3	1	0	0	0	1	0	0
RCAN3	1	0	0	0	1	0	0
NCMAP	1	0	0	0	0	0	0
SRRM1	1	1	0	0	1	0	0
CLIC4	1	0	0	0	1	0	0
RUNX3	1	0	0	0	1	0	0
SYF2	1	0	0	0	1	0	0
RSRP1	1	0	0	0	0	0	0
RHD	1	0	0	0	0	0	0
TMEM50A	1	0	0	0	0	0	0
RHCE	1	0	0	0	0	0	0
MACO1	1	0	0	0	0	0	0
LDLRAP1	1	0	0	0	1	0	0
MAN1C1	1	0	0	0	1	0	0
SELENON	1	0	0	0	0	0	0
AL020996.2	1	0	0	0	0	0	0
MTFR1L	1	0	0	0	1	0	0
AUNIP	1	0	0	0	1	0	0
PAQR7	1	0	0	0	1	0	0
STMN1	1	0	0	0	1	0	0
PAFAH2	1	0	0	0	1	0	0
EXTL1	1	0	0	0	1	0	0
SLC30A2	1	0	0	0	0	0	0
TRIM63	1	0	0	0	0	0	0
PDIK1L	1	0	0	0	1	0	0
FAM110D	1	0	0	0	1	0	0
C1orf232	1	0	0	0	0	0	0
AL391650.1	1	0	0	0	0	0	0
ZNF593	1	0	0	0	1	0	0
CNKSR1	1	0	0	0	1	0	0
CATSPER4	1	0	0	0	0	0	0
CEP85	1	0	0	0	0	0	0
SH3BGRL3	1	0	0	0	1	0	0
UBXN11	1	0	0	0	1	0	0
CD52	1	0	0	0	1	0	0
CRYBG2	1	0	0	0	0	0	0
ZNF683	1	0	0	0	1	0	0
LIN28A	1	0	0	0	1	0	0
DHDDS	1	0	0	0	1	0	0
HMGN2	1	0	0	0	1	0	0
RPS6KA1	1	0	0	0	1	0	0
ARID1A	1	1	1	0	1	0	0
PIGV	1	0	0	0	1	0	0
ZDHHC18	1	0	0	0	1	0	0
SFN	1	0	0	0	1	0	0
GPN2	1	0	0	0	1	0	0
GPATCH3	1	0	0	0	1	0	0
NUDC	1	0	0	0	1	0	0
NR0B2	1	0	0	0	1	0	0
KDF1	1	0	0	0	0	0	0
TRNP1	1	0	0	0	1	0	0
TENT5B	1	0	0	0	0	0	0
SLC9A1	1	1	0	0	1	0	0
WDTC1	1	1	0	0	1	0	0
TMEM222	1	0	0	0	1	0	0
SYTL1	1	0	0	0	1	0	0
MAP3K6	1	0	0	0	1	0	0
FCN3	1	0	0	0	1	0	0
CD164L2	1	0	0	0	1	0	0
GPR3	1	0	0	0	1	0	0
WASF2	1	1	0	0	1	0	0
AHDC1	1	1	1	0	1	0	1
FGR	1	0	0	0	1	0	0
IFI6	1	0	0	0	1	0	0
FAM76A	1	0	0	0	1	0	0
STX12	1	0	0	0	1	0	0
PPP1R8	1	1	0	0	1	0	0
THEMIS2	1	0	0	0	1	0	0
RPA2	1	0	0	0	1	0	0
SMPDL3B	1	0	0	0	1	0	0
XKR8	1	0	0	0	1	0	0
EYA3	1	1	0	0	1	0	0
PTAFR	1	0	0	0	1	0	0
DNAJC8	1	0	0	0	1	0	0
ATP5IF1	1	0	0	0	0	0	0
SESN2	1	0	0	0	1	0	0
MED18	1	0	0	0	0	0	0
PHACTR4	1	0	0	0	0	0	0
RCC1	1	0	0	0	1	0	0
TRNAU1AP	1	0	0	0	1	0	0
TAF12	1	0	0	0	1	0	0
RAB42	1	0	0	0	0	0	0
GMEB1	1	1	0	0	1	0	0
YTHDF2	1	1	0	0	1	0	0
OPRD1	1	0	0	0	1	0	0
EPB41	1	0	0	0	1	0	0
TMEM200B	1	0	0	0	1	0	0
SRSF4	1	1	0	0	1	0	0
MECR	1	0	0	0	1	0	0
PTPRU	1	1	0	0	1	0	0
MATN1	1	0	0	0	1	0	0
LAPTM5	1	0	0	0	1	0	0
SDC3	1	0	0	0	1	0	0
PUM1	1	1	1	0	1	0	0
NKAIN1	1	0	0	0	1	0	0
SNRNP40	1	0	0	0	1	0	0
ZCCHC17	1	0	0	0	1	0	0
FABP3	1	0	0	0	1	0	0
SERINC2	1	0	0	0	1	0	0
TINAGL1	1	0	0	0	1	0	0
HCRTR1	1	0	0	0	1	0	0
PEF1	1	0	0	0	1	0	0
COL16A1	1	0	0	0	1	0	0
ADGRB2	1	0	0	0	0	0	0
SPOCD1	1	0	0	0	1	0	0
PTP4A2	1	0	0	0	1	0	0
KHDRBS1	1	1	0	0	1	0	0
TMEM39B	1	0	0	1	1	0	0
KPNA6	1	1	0	0	1	0	0
TXLNA	1	1	0	0	1	0	0
CCDC28B	1	0	0	0	1	0	0
IQCC	1	0	0	0	1	0	0
DCDC2B	1	0	0	0	0	0	0
TMEM234	1	0	0	0	0	0	0
EIF3I	1	0	0	0	1	0	0
FAM167B	1	0	0	0	1	0	0
LCK	1	1	0	0	0	0	0
HDAC1	1	1	0	0	1	0	0
MARCKSL1	1	0	0	0	1	0	0
TSSK3	1	0	0	0	1	0	0
FAM229A	1	0	0	0	0	0	0
BSDC1	1	0	0	0	1	0	0
AL033529.1	1	0	0	0	0	0	0
ZBTB8B	1	0	0	0	0	0	0
ZBTB8A	1	0	0	0	1	0	0
ZBTB8OS	1	1	0	0	1	0	0
RBBP4	1	1	0	0	1	0	0
SYNC	1	0	0	0	1	0	0
KIAA1522	1	0	0	0	1	0	0
YARS	1	0	0	0	1	0	0
S100PBP	1	1	0	0	1	0	0
FNDC5	1	0	0	0	1	0	0
HPCA	1	0	0	0	1	0	0
TMEM54	1	0	0	0	1	0	0
RNF19B	1	0	0	0	1	0	0
AK2	1	0	0	0	1	0	0
AZIN2	1	0	0	0	0	0	0
TRIM62	1	0	0	0	1	0	0
ZNF362	1	1	0	0	1	0	0
A3GALT2	1	0	0	0	0	0	0
PHC2	1	0	0	0	1	0	0
ZSCAN20	1	0	0	0	0	0	0
CSMD2	1	0	0	0	1	0	0
HMGB4	1	0	0	0	0	0	0
C1orf94	1	0	0	0	0	0	0
SMIM12	1	0	0	0	1	0	0
GJB5	1	0	0	0	1	0	0
GJB4	1	0	0	0	0	0	0
GJB3	1	0	0	0	1	0	0
GJA4	1	0	0	0	1	0	0
DLGAP3	1	1	1	0	0	0	0
AC114490.3	1	0	0	0	0	0	0
AC114490.2	1	0	0	0	0	0	0
TMEM35B	1	0	0	0	0	0	0
ZMYM6	1	0	0	0	1	0	0
ZMYM1	1	0	0	0	1	0	0
SFPQ	1	1	0	0	1	0	0
ZMYM4	1	1	0	0	1	0	0
KIAA0319L	1	0	0	0	1	0	0
NCDN	1	1	1	0	1	0	0
TFAP2E	1	0	0	0	1	0	0
PSMB2	1	1	0	0	1	0	0
C1orf216	1	0	0	0	1	0	0
CLSPN	1	1	0	0	1	0	0
AGO4	1	1	0	0	1	0	0
AGO1	1	1	0	0	1	0	0
AGO3	1	1	0	0	1	0	0
TEKT2	1	0	0	0	1	0	0
ADPRHL2	1	0	0	0	1	0	0
COL8A2	1	0	0	0	1	0	0
TRAPPC3	1	0	0	0	1	0	0
MAP7D1	1	1	1	0	1	0	0
THRAP3	1	1	0	0	1	0	0
SH3D21	1	0	0	0	0	0	0
EVA1B	1	0	0	0	0	0	0
STK40	1	1	0	0	1	0	0
LSM 10.00	1	0	0	0	1	0	0
OSCP1	1	0	0	0	1	0	0
MRPS15	1	0	0	0	1	0	0
CSF3R	1	0	0	0	0	0	0
GRIK3	1	1	1	0	1	0	0
ZC3H12A	1	1	0	0	0	0	0
MEAF6	1	0	0	0	1	0	0
SNIP1	1	1	0	0	1	0	0
DNALI1	1	0	0	0	1	0	0
GNL2	1	0	0	0	1	0	0
RSPO1	1	0	0	0	1	0	0
C1orf109	1	0	0	0	1	0	0
CDCA8	1	0	0	0	1	0	0
EPHA10	1	0	0	0	1	0	0
MANEAL	1	0	0	0	1	0	0
YRDC	1	0	0	0	0	0	0
C1orf122	1	0	0	0	0	0	0
MTF1	1	1	0	0	0	0	0
INPP5B	1	0	0	0	1	0	0
SF3A3	1	1	0	0	1	0	0
FHL3	1	0	0	0	1	0	0
UTP11	1	0	0	0	0	0	0
POU3F1	1	0	0	0	1	0	0
RRAGC	1	0	0	0	1	0	0
MYCBP	1	0	0	0	0	0	0
GJA9-MYCBP	1	0	0	0	0	0	0
GJA9	1	0	0	0	1	0	0
RHBDL2	1	0	0	0	0	0	0
AKIRIN1	1	0	0	0	1	0	0
NDUFS5	1	0	0	0	1	0	0
MACF1	1	1	1	0	1	0	0
BMP8A	1	0	0	0	1	0	0
PABPC4	1	1	0	0	1	0	0
HEYL	1	0	0	0	1	0	0
NT5C1A	1	0	0	0	1	0	0
HPCAL4	1	0	0	0	1	0	0
PPIE	1	1	0	0	1	0	0
BMP8B	1	0	0	0	1	0	0
OXCT2	1	0	0	0	0	0	0
TRIT1	1	0	0	0	1	0	0
MYCL	1	0	0	0	1	0	0
MFSD2A	1	1	0	0	1	0	0
CAP1	1	0	0	0	1	0	0
PPT1	1	0	0	0	1	0	0
RLF	1	1	0	0	1	0	0
TMCO2	1	0	0	0	0	0	0
ZMPSTE24	1	0	0	0	1	0	0
COL9A2	1	0	0	0	1	0	0
SMAP2	1	0	0	0	1	0	0
ZFP69B	1	0	0	0	1	0	0
ZFP69	1	0	0	0	1	0	0
EXO5	1	0	0	0	1	0	0
ZNF684	1	0	0	0	1	0	0
RIMS3	1	0	0	0	1	0	0
NFYC	1	0	0	0	1	0	0
KCNQ4	1	1	0	0	1	0	0
CITED4	1	0	0	0	0	0	0
CTPS1	1	1	0	0	1	0	0
SLFNL1	1	0	0	0	0	0	0
SCMH1	1	0	0	0	1	0	0
FOXO6	1	0	0	0	0	0	0
EDN2	1	0	0	0	1	0	0
HIVEP3	1	0	1	0	1	0	0
AC119676.1	1	0	0	0	0	0	0
GUCA2B	1	0	0	0	0	0	0
GUCA2A	1	0	0	0	1	0	0
FOXJ3	1	1	0	0	1	0	0
RIMKLA	1	0	0	0	1	0	0
ZMYND12	1	0	0	0	1	0	0
PPCS	1	0	0	0	1	0	0
CCDC30	1	0	0	0	1	0	0
PPIH	1	0	0	0	1	0	0
YBX1	1	1	0	0	0	0	0
CLDN19	1	0	0	0	1	0	0
P3H1	1	0	0	0	0	0	0
C1orf50	1	0	0	0	1	0	0
AC098484.3	1	0	0	0	0	0	0
TMEM269	1	0	0	0	0	0	0
SVBP	1	0	0	0	0	0	0
ERMAP	1	0	0	0	1	0	0
ZNF691	1	0	0	0	1	0	0
SLC2A1	1	1	0	0	1	0	0
FAM183A	1	0	0	0	0	0	0
EBNA1BP2	1	0	0	0	1	0	0
CFAP57	1	0	0	0	0	0	0
TMEM125	1	0	0	0	1	0	0
C1orf210	1	0	0	0	1	0	0
TIE1	1	0	0	0	1	0	0
MPL	1	0	0	0	1	0	0
CDC20	1	0	0	0	1	0	0
ELOVL1	1	0	0	0	1	0	0
MED8	1	0	0	0	1	0	0
SZT2	1	0	0	0	1	0	0
HYI	1	0	0	0	1	0	0
PTPRF	1	1	1	0	1	0	0
AL451062.3	1	0	0	0	0	0	0
KDM4A	1	1	0	0	1	0	0
ST3GAL3	1	0	0	0	1	0	0
ARTN	1	0	0	0	1	0	0
IPO13	1	1	1	0	1	0	0
DPH2	1	0	0	0	1	0	0
ATP6V0B	1	1	0	0	1	0	0
B4GALT2	1	0	0	0	1	0	0
CCDC24	1	0	0	0	1	0	0
SLC6A9	1	0	0	0	1	0	0
KLF17	1	0	0	0	0	0	0
KLF18	1	0	0	0	0	0	0
DMAP1	1	0	0	0	1	0	0
ERI3	1	0	0	0	1	0	0
RNF220	1	1	0	0	1	0	0
TMEM53	1	0	0	0	1	0	0
ARMH1	1	0	0	0	0	0	0
KIF2C	1	0	0	0	1	0	0
RPS8	1	1	0	0	0	0	0
BEST4	1	0	0	0	0	0	0
PLK3	1	0	0	0	1	0	0
TCTEX1D4	1	0	0	0	0	0	0
BTBD19	1	0	0	0	0	0	0
PTCH2	1	0	0	0	1	0	0
EIF2B3	1	0	0	0	1	0	0
HECTD3	1	0	0	0	1	0	0
UROD	1	0	0	0	1	0	0
ZSWIM5	1	0	0	0	0	0	0
HPDL	1	0	0	0	1	0	0
MUTYH	1	0	0	0	1	0	0
TOE1	1	0	0	0	1	0	0
TESK2	1	0	0	0	1	0	0
CCDC163	1	0	0	0	0	0	0
MMACHC	1	0	0	0	1	0	0
PRDX1	1	0	0	0	1	0	0
AKR1A1	1	0	0	0	1	0	0
NASP	1	0	0	0	1	0	0
CCDC17	1	0	0	0	0	0	0
GPBP1L1	1	0	0	0	1	0	0
TMEM69	1	0	0	0	1	0	0
IPP	1	0	0	0	0	0	0
MAST2	1	0	1	0	1	0	0
PIK3R3	1	0	0	0	1	0	0
AL358075.4	1	0	0	0	0	0	0
TSPAN1	1	0	0	0	1	0	0
AL672043.1	1	0	0	0	0	0	0
POMGNT1	1	0	0	0	1	0	1
LURAP1	1	0	0	0	1	0	0
RAD54L	1	0	0	0	1	0	0
LRRC41	1	1	1	0	1	0	0
UQCRH	1	0	0	0	0	0	0
NSUN4	1	0	0	0	1	0	0
FAAH	1	0	0	0	1	0	0
DMBX1	1	1	0	0	1	0	0
AL136373.1	1	0	0	0	0	0	0
KNCN	1	0	0	0	0	0	0
MKNK1	1	0	0	0	0	0	0
MOB3C	1	0	0	0	0	0	0
ATPAF1	1	0	0	0	0	0	0
TEX38	1	0	0	0	0	0	0
EFCAB14	1	0	0	0	0	0	0
CYP4B1	1	0	0	0	1	0	0
CYP4A11	1	0	0	0	0	0	0
CYP4X1	1	0	0	0	1	0	0
CYP4Z1	1	0	0	0	1	0	0
CYP4A22	1	0	0	0	0	0	0
PDZK1IP1	1	0	0	0	1	0	0
TAL1	1	0	0	0	1	0	0
STIL	1	0	0	0	1	0	0
CMPK1	1	0	0	0	1	0	0
FOXE3	1	0	0	0	1	0	0
FOXD2	1	0	0	0	1	0	0
TRABD2B	1	0	0	0	0	0	0
SLC5A9	1	0	0	0	0	0	0
SPATA6	1	0	0	0	1	0	0
AGBL4	1	0	0	0	1	0	0
BEND5	1	0	0	0	1	0	0
ELAVL4	1	1	0	0	1	0	0
DMRTA2	1	0	0	0	0	0	0
FAF1	1	1	0	0	1	0	0
CDKN2C	1	0	0	0	1	0	0
C1orf185	1	0	0	0	0	0	0
RNF11	1	0	0	0	1	0	0
TTC39A	1	0	0	0	1	0	0
EPS15	1	0	0	0	1	0	0
OSBPL9	1	1	0	0	1	0	0
NRDC	1	0	0	0	0	0	0
RAB3B	1	0	0	0	1	0	0
TXNDC12	1	0	0	0	1	0	0
AL445685.3	1	0	0	0	0	0	0
KTI12	1	0	0	0	1	0	0
BTF3L4	1	0	0	0	1	0	0
ZFYVE9	1	1	0	0	1	0	0
CC2D1B	1	0	0	0	1	0	0
ORC1	1	0	0	0	1	0	0
PRPF38A	1	1	0	0	1	0	0
TUT4	1	0	0	0	0	0	0
GPX7	1	0	0	0	1	0	0
SHISAL2A	1	0	0	0	0	0	0
COA7	1	0	0	0	0	0	0
ZYG11B	1	1	1	0	1	0	0
ZYG11A	1	0	0	0	0	0	0
ECHDC2	1	0	0	0	1	0	0
SCP2	1	0	0	0	1	0	0
PODN	1	0	0	0	1	0	0
SLC1A7	1	0	0	0	1	0	0
CPT2	1	0	0	0	1	0	0
C1orf123	1	0	0	0	0	0	0
MAGOH	1	0	0	0	1	0	0
LRP8	1	1	1	0	1	0	0
DMRTB1	1	0	0	0	1	0	0
GLIS1	1	0	0	0	0	0	0
NDC1	1	1	0	0	1	0	0
YIPF1	1	0	0	0	1	0	0
DIO1	1	0	0	0	0	0	0
HSPB11	1	0	0	0	1	0	0
LRRC42	1	0	0	0	1	0	0
LDLRAD1	1	0	0	0	0	0	0
TMEM59	1	0	0	0	1	0	0
TCEANC2	1	0	0	0	1	0	0
AL357673.1	1	0	0	0	0	0	0
CDCP2	1	0	0	0	0	0	0
CYB5RL	1	0	0	0	0	0	0
MRPL37	1	0	0	0	1	0	0
SSBP3	1	1	0	0	1	0	0
ACOT11	1	0	0	0	1	0	0
FAM151A	1	0	0	0	0	0	0
MROH7	1	0	0	0	0	0	0
MROH7-TTC4	1	0	0	0	0	0	0
TTC4	1	0	0	0	1	0	0
PARS2	1	0	0	0	1	0	0
TTC22	1	0	0	0	0	0	0
LEXM	1	0	0	0	0	0	0
DHCR24	1	1	0	0	1	0	0
TMEM61	1	0	0	0	1	0	0
BSND	1	0	0	0	0	0	0
PCSK9	1	0	0	0	1	0	0
USP24	1	1	0	0	1	0	0
AC119674.2	1	0	0	0	0	0	0
PLPP3	1	0	0	0	0	0	0
PRKAA2	1	0	0	0	1	0	0
FYB2	1	0	0	0	0	0	0
C8A	1	0	0	0	0	0	0
C8B	1	0	0	0	0	0	0
DAB1	1	1	0	0	1	0	0
OMA1	1	0	0	0	0	0	0
TACSTD2	1	0	0	0	0	0	0
MYSM1	1	0	0	0	1	0	0
JUN	1	0	0	0	1	0	0
FGGY	1	0	0	0	1	0	0
HOOK1	1	0	0	0	1	0	0
CYP2J2	1	0	0	0	1	0	0
C1orf87	1	0	0	0	1	0	0
NFIA	1	1	0	0	1	0	0
TM2D1	1	0	0	0	1	0	0
PATJ	1	0	0	0	0	0	0
L1TD1	1	0	0	0	0	0	0
KANK4	1	0	0	0	0	0	0
USP1	1	1	0	0	1	0	0
DOCK7	1	0	0	0	1	0	0
ANGPTL3	1	0	0	0	1	0	0
ATG4C	1	0	0	0	1	0	0
FOXD3	1	0	0	0	1	0	0
ALG6	1	0	0	0	1	0	0
ITGB3BP	1	0	0	0	1	0	0
EFCAB7	1	0	0	0	1	0	0
PGM1	1	0	0	0	1	0	0
ROR1	1	1	0	0	1	0	0
UBE2U	1	0	0	0	1	0	0
CACHD1	1	0	0	0	1	0	0
RAVER2	1	0	0	0	1	0	0
JAK1	1	1	1	0	1	0	0
AK4	1	0	0	0	1	0	0
DNAJC6	1	1	1	0	1	0	0
LEPROT	1	0	0	0	0	0	0
LEPR	1	1	0	0	1	0	0
PDE4B	1	0	1	0	1	0	0
SGIP1	1	1	1	0	1	0	0
TCTEX1D1	1	0	0	0	1	0	0
INSL5	1	0	0	0	0	0	0
WDR78	1	0	0	0	1	0	0
MIER1	1	1	0	0	1	0	0
SLC35D1	1	0	0	0	1	0	0
C1orf141	1	0	0	0	0	0	0
IL23R	1	0	0	0	0	0	0
IL12RB2	1	0	0	0	1	0	0
SERBP1	1	1	0	0	1	0	0
GADD45A	1	0	0	0	1	0	0
GNG12	1	0	0	0	1	0	0
DIRAS3	1	0	0	0	1	0	0
WLS	1	0	0	0	1	0	0
RPE65	1	0	0	0	1	0	0
DEPDC1	1	0	0	0	1	0	0
LRRC7	1	1	1	0	1	0	0
LRRC40	1	0	0	0	1	0	0
SRSF11	1	1	0	0	1	0	0
ANKRD13C	1	1	0	0	1	0	0
HHLA3	1	0	0	0	1	0	0
CTH	1	0	0	0	1	0	0
PTGER3	1	0	0	0	1	0	0
ZRANB2	1	1	0	0	1	0	0
NEGR1	1	1	0	0	1	0	0
LRRIQ3	1	0	0	0	1	0	0
FPGT	1	0	0	0	1	0	0
FPGT-TNNI3K	1	0	0	0	0	0	0
TNNI3K	1	0	0	0	1	0	0
LRRC53	1	0	0	0	0	0	0
ERICH3	1	0	0	0	0	0	0
CRYZ	1	0	0	0	1	0	0
TYW3	1	0	0	0	1	0	0
LHX8	1	0	0	0	1	0	0
SLC44A5	1	0	0	0	1	0	0
ACADM	1	0	0	0	1	0	0
RABGGTB	1	0	0	0	1	0	0
MSH4	1	0	0	0	1	0	0
ASB17	1	0	0	0	0	0	0
ST6GALNAC3	1	0	0	0	1	0	0
ST6GALNAC5	1	0	0	0	1	0	0
PIGK	1	0	0	0	1	0	0
AK5	1	0	0	0	1	0	0
AC118549.1	1	0	0	0	0	0	0
USP33	1	1	0	0	1	0	0
MIGA1	1	0	0	0	0	0	0
NEXN	1	0	0	0	1	0	0
FUBP1	1	1	0	0	1	0	0
DNAJB4	1	0	0	0	1	0	0
GIPC2	1	0	0	0	1	0	0
PTGFR	1	0	0	0	1	0	0
IFI44L	1	0	0	0	1	0	0
IFI44	1	0	0	0	1	0	0
ADGRL4	1	0	0	0	0	0	0
ADGRL2	1	0	0	0	0	0	0
TTLL7	1	0	1	0	1	0	0
PRKACB	1	0	1	0	1	0	0
SAMD13	1	0	0	0	0	0	0
DNASE2B	1	0	0	0	1	0	0
RPF1	1	0	0	0	1	0	0
GNG5	1	0	0	0	1	0	0
SPATA1	1	0	0	0	0	0	0
CTBS	1	0	0	0	1	0	0
SSX2IP	1	0	0	0	1	0	0
LPAR3	1	0	0	0	1	0	0
MCOLN2	1	0	0	0	0	0	0
WDR63	1	0	0	0	1	0	0
MCOLN3	1	0	0	0	1	0	0
SYDE2	1	0	0	0	0	0	0
C1orf52	1	0	0	0	1	0	0
BCL10	1	0	0	0	1	0	0
DDAH1	1	0	0	0	1	0	0
CYR61	1	0	0	0	1	0	0
ZNHIT6	1	0	0	0	1	0	0
COL24A1	1	0	0	0	1	0	0
ODF2L	1	0	0	0	1	0	0
CLCA2	1	0	0	0	0	0	0
CLCA1	1	0	0	0	0	0	0
CLCA4	1	0	0	0	1	0	0
SH3GLB1	1	0	0	0	1	0	0
SELENOF	1	0	0	0	0	0	0
HS2ST1	1	0	0	0	1	0	0
AC093155.3	1	0	0	0	0	0	0
LMO4	1	0	0	0	1	0	0
PKN2	1	1	0	0	1	0	0
GTF2B	1	0	0	0	1	0	0
KYAT3	1	0	0	0	0	0	0
RBMXL1	1	0	0	0	1	0	0
GBP3	1	0	0	0	1	0	0
GBP1	1	0	0	0	1	0	0
GBP2	1	0	0	0	0	0	0
GBP7	1	0	0	0	0	0	0
GBP4	1	0	0	0	1	0	0
GBP5	1	0	0	0	0	0	0
GBP6	1	0	0	0	0	0	0
LRRC8B	1	0	1	0	1	0	0
LRRC8C	1	0	0	0	1	0	0
AC093423.3	1	0	0	0	0	0	0
LRRC8D	1	0	0	0	1	0	0
ZNF326	1	1	0	0	1	0	0
BARHL2	1	0	0	0	1	0	0
ZNF644	1	1	0	0	1	0	0
HFM1	1	0	0	0	1	0	0
CDC7	1	0	0	0	1	0	0
TGFBR3	1	0	0	0	1	0	0
BRDT	1	0	0	0	0	0	0
EPHX4	1	0	0	0	1	0	0
SETSIP	1	0	0	0	0	0	0
BTBD8	1	0	0	0	1	0	0
C1orf146	1	0	0	0	0	0	0
GLMN	1	0	0	0	1	0	0
RPAP2	1	0	0	0	1	0	0
GFI1	1	0	0	0	0	0	0
EVI5	1	0	0	0	1	0	0
RPL5	1	1	0	0	0	0	0
FAM69A	1	0	0	0	1	0	0
MTF2	1	1	0	0	1	0	0
TMED5	1	0	0	0	1	0	0
CCDC18	1	0	0	0	1	0	0
DR1	1	0	0	0	1	0	0
FNBP1L	1	1	0	0	1	0	0
BCAR3	1	1	0	0	1	0	0
DNTTIP2	1	0	0	0	1	0	0
GCLM	1	0	0	0	1	0	0
ABCA4	1	0	0	0	1	0	0
ARHGAP29	1	1	0	0	1	0	0
ABCD3	1	1	0	0	1	0	0
F3	1	0	0	0	1	0	0
SLC44A3	1	0	0	0	1	0	0
CNN3	1	0	0	0	1	0	0
ALG14	1	0	0	0	1	0	0
TMEM56	1	0	0	0	1	0	0
TMEM56-RWDD3	1	0	0	0	0	0	0
RWDD3	1	0	0	0	1	0	0
PTBP2	1	1	0	0	1	0	0
DPYD	1	0	0	0	0	0	0
SNX7	1	0	0	0	1	0	0
PLPPR5	1	0	0	0	0	0	0
PLPPR4	1	0	0	0	0	0	0
PALMD	1	0	0	0	1	0	0
FRRS1	1	0	0	0	0	0	0
AGL	1	0	0	0	1	0	0
SLC35A3	1	0	0	0	1	0	0
AC118553.2	1	0	0	0	0	0	0
MFSD14A	1	0	0	0	0	0	0
SASS6	1	0	0	0	1	0	0
TRMT13	1	0	0	0	1	0	0
LRRC39	1	0	0	0	1	0	0
DBT	1	0	0	0	1	0	0
RTCA	1	0	0	0	1	0	0
CDC14A	1	0	0	0	1	0	0
GPR88	1	0	0	0	1	0	0
VCAM1	1	0	0	0	1	0	0
EXTL2	1	0	0	0	1	0	0
SLC30A7	1	0	0	0	1	0	0
DPH5	1	0	0	0	1	0	0
S1PR1	1	0	0	0	1	0	0
OLFM3	1	0	0	0	1	0	0
COL11A1	1	1	0	0	1	0	0
RNPC3	1	0	0	0	1	0	0
AMY2B	1	0	0	0	1	0	0
AMY2A	1	0	0	0	0	0	0
AMY1A	1	0	0	0	0	0	0
AMY1B	1	0	0	0	0	0	0
AMY1C	1	0	0	0	0	0	0
PRMT6	1	0	0	0	1	0	0
NTNG1	1	0	0	0	1	0	0
VAV3	1	0	0	0	1	0	0
SLC25A24	1	0	0	0	1	0	0
NBPF4	1	0	0	0	0	0	0
NBPF6	1	0	0	0	0	0	0
FAM102B	1	0	0	0	0	0	0
HENMT1	1	0	0	0	1	0	0
PRPF38B	1	1	0	0	1	0	0
FNDC7	1	0	0	0	1	0	0
STXBP3	1	0	0	0	1	0	0
AKNAD1	1	0	0	0	1	0	0
AL449266.1	1	0	0	0	0	0	0
GPSM2	1	0	0	0	0	0	0
CLCC1	1	0	0	0	1	0	0
WDR47	1	1	0	0	1	0	0
TAF13	1	0	0	0	1	0	0
TMEM167B	1	0	0	0	0	0	0
C1orf194	1	0	0	0	0	0	0
KIAA1324	1	0	0	0	1	0	0
SARS	1	1	0	0	1	0	0
CELSR2	1	1	1	0	1	0	0
PSRC1	1	0	0	0	1	0	0
MYBPHL	1	0	0	0	0	0	0
SORT1	1	1	1	0	1	0	0
PSMA5	1	1	0	0	1	0	0
SYPL2	1	0	0	0	1	0	0
ATXN7L2	1	0	0	0	1	0	0
CYB561D1	1	0	0	0	1	0	0
AMIGO1	1	0	0	0	1	0	0
GPR61	1	0	0	0	1	0	0
GNAI3	1	0	0	0	1	0	0
GNAT2	1	0	0	0	0	0	0
AMPD2	1	0	0	0	1	0	0
GSTM4	1	0	0	0	1	0	0
GSTM2	1	0	0	0	1	0	0
GSTM1	1	0	0	0	1	0	0
GSTM5	1	0	0	0	1	0	0
GSTM3	1	0	0	0	1	0	0
EPS8L3	1	0	0	0	0	0	0
CSF1	1	1	0	0	1	0	0
AHCYL1	1	1	0	0	1	0	0
STRIP1	1	0	0	0	1	0	0
ALX3	1	0	0	0	1	0	0
UBL4B	1	0	0	0	1	0	0
SLC6A17	1	1	1	0	0	0	0
KCNC4	1	0	0	0	1	0	0
RBM15	1	1	0	0	1	0	0
SLC16A4	1	0	0	0	1	0	0
LAMTOR5	1	0	0	0	1	0	0
PROK1	1	0	0	0	1	0	0
KCNA10	1	0	0	0	0	0	0
KCNA2	1	0	1	0	1	0	0
KCNA3	1	0	0	0	1	0	0
CD53	1	0	0	0	1	0	0
LRIF1	1	0	0	0	0	0	0
DRAM2	1	0	0	0	1	0	0
CEPT1	1	1	0	0	1	0	0
DENND2D	1	0	0	0	1	0	0
CHI3L2	1	0	0	0	1	0	0
CHIA	1	0	0	0	0	0	0
PIFO	1	0	0	0	1	0	0
OVGP1	1	0	0	0	1	0	0
WDR77	1	0	0	0	1	0	0
ATP5PB	1	0	0	0	0	0	0
C1orf162	1	0	0	0	1	0	0
TMIGD3	1	0	0	0	0	0	0
ADORA3	1	0	0	0	1	0	0
RAP1A	1	1	0	0	1	0	0
INKA2	1	0	0	0	0	0	0
AL049557.1	1	0	0	0	0	0	0
DDX20	1	0	0	0	1	0	0
KCND3	1	0	0	0	1	0	0
CTTNBP2NL	1	0	0	0	1	0	0
WNT2B	1	0	0	0	1	0	0
ST7L	1	0	0	0	1	0	0
CAPZA1	1	1	0	0	1	0	0
MOV10	1	1	0	0	1	0	0
RHOC	1	0	0	0	1	0	0
AL603832.3	1	0	0	0	0	0	0
PPM1J	1	0	0	0	1	0	0
FAM19A3	1	0	0	0	1	0	0
SLC16A1	1	0	0	0	1	0	0
LRIG2	1	0	0	0	1	0	0
MAGI3	1	0	0	0	1	0	0
PHTF1	1	0	0	0	1	0	0
RSBN1	1	0	0	0	1	0	0
PTPN22	1	0	0	0	1	0	0
BCL2L15	1	0	0	0	0	0	0
AP4B1	1	0	0	0	1	0	0
DCLRE1B	1	0	0	0	1	0	0
HIPK1	1	1	1	0	1	0	0
OLFML3	1	0	0	0	1	0	0
SYT6	1	0	0	0	1	0	0
TRIM33	1	1	0	0	1	0	0
BCAS2	1	0	0	0	0	0	0
DENND2C	1	0	0	0	1	0	0
AMPD1	1	0	0	0	0	0	0
NRAS	1	1	0	0	1	0	0
CSDE1	1	1	0	1	1	0	1
SIKE1	1	0	0	0	1	0	0
SYCP1	1	1	0	0	1	0	0
TSHB	1	0	0	0	1	0	0
TSPAN2	1	0	0	0	1	0	0
NGF	1	0	0	0	1	0	0
VANGL1	1	0	0	0	1	0	0
CASQ2	1	0	0	0	1	0	0
NHLH2	1	0	0	0	1	0	0
SLC22A15	1	0	0	0	1	0	0
MAB21L3	1	0	0	0	0	0	0
ATP1A1	1	1	1	1	1	0	0
CD58	1	0	0	0	1	0	0
IGSF3	1	1	0	0	1	0	0
CD2	1	0	0	0	0	0	0
PTGFRN	1	0	0	0	1	0	0
CD101	1	0	0	0	0	0	0
TTF2	1	0	0	0	1	0	0
TRIM45	1	0	0	0	1	0	0
VTCN1	1	0	0	0	0	0	0
MAN1A2	1	1	0	0	1	0	0
TENT5C	1	0	0	0	0	0	0
GDAP2	1	0	0	0	1	0	0
WDR3	1	0	0	0	1	0	0
SPAG17	1	0	0	0	1	0	0
TBX15	1	0	0	0	0	0	0
WARS2	1	0	0	0	1	0	0
HAO2	1	0	0	0	0	0	0
HSD3B2	1	0	0	0	1	0	0
HSD3B1	1	0	0	0	0	0	0
ZNF697	1	0	0	0	1	0	0
PHGDH	1	0	0	0	1	0	0
HMGCS2	1	0	0	0	0	0	0
REG4	1	0	0	0	1	0	0
ADAM30	1	0	0	0	0	0	0
NOTCH2	1	1	0	0	1	0	0
SEC22B	1	0	0	0	1	0	0
NBPF26	1	0	0	0	0	0	0
PPIAL4A	1	0	0	0	0	0	0
FCGR1B	1	0	0	0	0	0	0
FAM72B	1	0	0	0	0	0	0
SRGAP2C	1	0	0	0	0	0	0
HIST2H3PS2	1	0	0	0	0	0	0
FAM72C	1	0	0	0	0	0	0
PPIAL4E	1	0	0	0	0	0	0
NBPF15	1	0	0	0	0	0	0
PPIAL4F	1	0	0	0	0	0	0
SRGAP2B	1	0	0	0	0	0	0
FAM72D	1	0	0	0	0	0	0
PPIAL4D	1	0	0	0	0	0	0
NBPF20	1	0	0	0	0	0	0
GPR89A	1	0	0	0	0	0	0
PDZK1	1	0	0	0	0	0	0
CD160	1	0	0	0	0	0	0
RNF115	1	0	0	0	1	0	0
POLR3C	1	0	0	0	1	0	0
NUDT17	1	0	0	1	0	0	0
PIAS3	1	1	0	0	1	0	0
ANKRD35	1	0	0	0	1	0	0
ITGA10	1	0	0	0	0	0	0
PEX11B	1	0	0	0	1	0	0
RBM8A	1	1	0	0	1	0	0
AC243547.3	1	0	0	0	0	0	0
LIX1L	1	0	0	0	1	0	0
ANKRD34A	1	1	0	0	0	0	0
POLR3GL	1	0	0	0	1	0	0
TXNIP	1	0	0	0	1	0	0
HJV	1	0	0	0	0	0	0
NBPF10	1	0	0	0	0	0	0
AC239799.1	1	0	0	0	0	0	0
NOTCH2NLA	1	0	0	0	0	0	0
AC243756.1	1	0	0	0	0	0	0
NBPF12	1	0	0	0	0	0	0
PRKAB2	1	0	0	0	1	0	0
FMO5	1	0	0	0	1	0	0
CHD1L	1	0	0	0	1	0	0
BCL9	1	0	0	0	1	0	0
ACP6	1	0	0	0	1	0	0
GJA5	1	0	0	0	1	0	0
GJA8	1	0	0	0	0	0	0
GPR89B	1	0	0	0	0	0	0
NBPF11	1	0	0	0	1	0	0
PPIAL4G	1	0	0	0	0	0	0
NBPF14	1	0	0	0	0	0	0
NUDT4B	1	0	0	0	0	0	0
PDE4DIP	1	0	1	0	1	0	0
NBPF9	1	0	0	0	0	0	0
NBPF19	1	0	0	0	0	0	0
PPIAL4C	1	0	0	0	0	0	0
FCGR1A	1	1	0	0	1	0	0
HIST2H2BF	1	0	0	0	1	0	0
HIST2H3D	1	0	0	0	0	0	0
HIST2H4A	1	0	0	0	0	0	0
HIST2H3C	1	0	0	0	0	0	0
HIST2H2AA3	1	0	0	0	0	0	0
HIST2H2AA4	1	0	0	0	0	0	0
HIST2H3A	1	0	0	0	0	0	0
HIST2H4B	1	0	0	0	0	0	0
HIST2H2BE	1	0	0	0	1	0	0
HIST2H2AC	1	0	0	0	0	0	0
HIST2H2AB	1	0	0	0	1	0	0
BOLA1	1	0	0	0	1	0	0
SV2A	1	0	1	0	1	0	0
SF3B4	1	1	0	0	1	0	0
MTMR11	1	0	0	0	1	0	0
OTUD7B	1	0	0	0	1	0	0
VPS45	1	0	0	0	1	0	0
PLEKHO1	1	1	0	0	1	0	0
ANP32E	1	1	0	0	1	0	0
CA14	1	0	0	0	1	0	0
APH1A	1	0	0	1	1	0	0
C1orf54	1	0	0	0	1	0	0
CIART	1	0	0	0	0	0	0
MRPS21	1	0	0	0	1	0	0
PRPF3	1	1	0	0	1	0	0
RPRD2	1	1	1	0	1	0	0
TARS2	1	0	0	0	1	0	0
ECM1	1	0	0	0	1	0	0
ADAMTSL4	1	0	0	0	1	0	0
MCL1	1	1	0	0	1	0	0
ENSA	1	0	0	0	1	0	0
GOLPH3L	1	0	0	0	1	0	0
HORMAD1	1	0	0	0	1	0	0
CTSS	1	0	0	0	1	0	0
CTSK	1	0	0	0	1	0	0
ARNT	1	1	0	0	1	0	0
CTXND2	1	0	0	0	0	0	0
SETDB1	1	1	0	0	1	0	0
CERS2	1	1	0	0	1	0	0
ANXA9	1	0	0	0	0	0	0
MINDY1	1	0	0	0	0	0	0
PRUNE1	1	0	0	0	0	0	0
BNIPL	1	0	0	0	1	0	0
C1orf56	1	0	0	0	1	0	0
CDC42SE1	1	0	0	0	1	0	0
MLLT11	1	0	0	0	1	0	0
GABPB2	1	0	0	0	1	0	0
SEMA6C	1	0	0	0	1	0	0
TNFAIP8L2	1	0	0	0	1	0	0
SCNM1	1	0	0	0	1	0	0
LYSMD1	1	0	0	0	1	0	0
TMOD4	1	0	0	0	0	0	0
VPS72	1	0	0	0	1	0	0
PIP5K1A	1	0	0	0	1	0	0
PSMD4	1	1	0	0	1	0	0
ZNF687	1	1	0	0	1	0	0
PI4KB	1	1	0	0	1	0	0
RFX5	1	0	0	0	1	0	0
SELENBP1	1	0	0	0	1	0	0
PSMB4	1	0	0	0	1	0	0
POGZ	1	1	0	1	1	1	1
CGN	1	0	0	0	0	0	0
TUFT1	1	0	0	0	1	0	0
SNX27	1	1	0	0	1	0	0
CELF3	1	0	0	0	1	0	0
RIIAD1	1	0	0	0	0	0	0
MRPL9	1	0	0	0	1	0	0
OAZ3	1	0	0	0	1	0	0
TDRKH	1	0	0	0	1	0	0
LINGO4	1	0	0	0	1	0	0
RORC	1	1	0	0	1	0	0
C2CD4D	1	0	0	0	0	0	0
THEM5	1	0	0	0	0	0	0
THEM4	1	0	0	0	1	0	0
S100A10	1	0	0	0	1	0	0
S100A11	1	0	0	0	1	0	0
TCHHL1	1	0	0	0	0	0	0
TCHH	1	0	0	0	0	0	0
RPTN	1	0	0	0	0	0	0
HRNR	1	0	0	0	0	0	0
FLG	1	0	0	0	0	0	0
FLG2	1	0	0	0	0	0	0
CRNN	1	0	0	0	1	0	0
LCE5A	1	0	0	0	0	0	0
CRCT1	1	0	0	0	0	0	0
LCE3E	1	0	0	0	0	0	0
LCE3D	1	0	0	0	1	0	0
LCE3C	1	0	0	0	0	0	0
LCE3B	1	0	0	0	1	0	0
LCE3A	1	0	0	0	1	0	0
LCE2D	1	0	0	0	0	0	0
LCE2C	1	0	0	0	0	0	0
LCE2B	1	0	0	0	0	0	0
LCE2A	1	0	0	0	1	0	0
LCE4A	1	0	0	0	0	0	0
C1orf68	1	0	0	0	0	0	0
KPRP	1	0	0	0	0	0	0
LCE1F	1	0	0	0	0	0	0
LCE1E	1	0	0	0	1	0	0
LCE1D	1	0	0	0	0	0	0
LCE1C	1	0	0	0	0	0	0
LCE1B	1	0	0	0	1	0	0
LCE1A	1	0	0	0	0	0	0
LCE6A	1	0	0	0	0	0	0
AL162596.1	1	0	0	0	0	0	0
SMCP	1	0	0	0	0	0	0
IVL	1	0	0	0	1	0	0
SPRR5	1	0	0	0	0	0	0
SPRR4	1	0	0	0	1	0	0
SPRR1A	1	0	0	0	1	0	0
SPRR3	1	0	0	0	0	0	0
SPRR1B	1	0	0	0	0	0	0
SPRR2D	1	0	0	0	1	0	0
SPRR2A	1	0	0	0	0	0	0
SPRR2B	1	0	0	0	0	0	0
SPRR2E	1	0	0	0	0	0	0
SPRR2F	1	0	0	0	0	0	0
SPRR2G	1	0	0	0	0	0	0
LELP1	1	0	0	0	0	0	0
PRR9	1	0	0	0	0	0	0
LOR	1	0	0	0	1	0	0
PGLYRP3	1	0	0	0	0	0	0
PGLYRP4	1	0	0	0	0	0	0
S100A9	1	0	0	0	1	0	0
S100A12	1	0	0	0	1	0	0
S100A8	1	0	0	0	1	0	0
S100A7A	1	0	0	0	1	0	0
S100A7L2	1	0	0	0	0	0	0
S100A7	1	0	0	0	0	0	0
S100A6	1	0	0	0	0	0	0
S100A5	1	0	0	0	0	0	0
S100A4	1	0	0	0	0	0	0
S100A3	1	0	0	0	0	0	0
S100A2	1	0	0	0	0	0	0
S100A16	1	0	0	0	1	0	0
S100A14	1	0	0	0	1	0	0
S100A13	1	0	0	0	1	0	0
S100A1	1	0	0	0	0	0	0
CHTOP	1	1	0	0	0	0	0
SNAPIN	1	0	0	0	1	0	0
ILF2	1	1	0	1	1	0	0
NPR 1.00	1	0	0	0	0	0	0
INTS3	1	1	0	0	1	0	0
SLC27A3	1	0	0	0	1	0	0
GATAD2B	1	1	0	0	1	0	0
DENND4B	1	1	0	0	1	0	0
CRTC2	1	1	0	0	1	0	0
SLC39A1	1	0	0	0	1	0	0
AL358472.7	1	0	0	0	0	0	0
CREB3L4	1	0	0	0	1	0	0
JTB	1	0	0	0	1	0	0
AL358472.6	1	0	0	0	0	0	0
RAB13	1	0	0	0	0	0	0
RPS27	1	0	0	0	0	0	0
NUP210L	1	0	0	0	0	0	0
TPM3	1	0	0	0	1	0	0
C1orf189	1	0	0	0	0	0	0
C1orf43	1	0	0	0	1	0	0
UBAP2L	1	1	1	0	1	0	1
HAX1	1	0	0	0	1	0	0
AQP10	1	0	0	0	1	0	0
ATP8B2	1	1	0	0	1	0	0
IL6R	1	0	0	0	1	0	0
SHE	1	0	0	0	0	0	0
TDRD10	1	0	0	0	0	0	0
UBE2Q1	1	1	0	0	1	0	0
CHRNB2	1	0	0	0	1	0	0
ADAR	1	1	0	0	1	0	0
KCNN3	1	0	0	0	1	0	0
PMVK	1	0	0	0	1	0	0
PBXIP1	1	0	0	0	1	0	0
PYGO2	1	1	0	0	1	0	0
SHC1	1	0	0	0	1	0	0
CKS1B	1	0	0	0	0	0	0
FLAD1	1	0	0	0	1	0	0
LENEP	1	0	0	0	1	0	0
ZBTB7B	1	0	0	0	1	0	0
DCST2	1	0	0	0	1	0	0
DCST1	1	0	0	0	1	0	0
ADAM15	1	0	0	0	1	0	0
EFNA4	1	0	0	0	1	0	0
AL691442.1	1	0	0	0	0	0	0
EFNA3	1	0	0	0	1	0	0
EFNA1	1	0	0	0	1	0	0
SLC50A1	1	0	0	0	1	0	0
DPM3	1	0	0	0	1	0	0
KRTCAP2	1	0	0	0	1	0	0
AL713999.1	1	0	0	0	0	0	0
TRIM46	1	1	0	0	1	0	0
MUC1	1	0	0	0	1	0	0
THBS3	1	0	0	0	1	0	0
MTX1	1	0	0	0	1	0	0
GBA	1	0	0	0	1	0	0
FAM189B	1	0	0	0	1	0	0
SCAMP3	1	0	0	0	1	0	0
CLK2	1	1	0	0	1	0	0
HCN3	1	0	0	0	1	0	0
PKLR	1	0	0	0	1	0	0
FDPS	1	0	0	0	1	0	0
RUSC1	1	1	1	0	1	0	0
ASH1L	1	1	1	1	1	1	1
MSTO1	1	0	0	0	1	0	0
YY1AP1	1	0	0	0	1	0	0
DAP3	1	0	0	0	1	0	0
GON4L	1	1	0	0	1	0	0
SYT11	1	0	0	0	1	0	0
RIT1	1	0	0	0	1	0	0
KHDC4	1	0	0	0	0	0	0
RXFP4	1	0	0	0	1	0	0
ARHGEF2	1	1	1	0	1	0	0
SSR2	1	0	0	0	1	0	0
UBQLN4	1	1	0	0	0	0	0
LAMTOR2	1	0	0	0	0	0	0
RAB25	1	0	0	0	0	0	0
MEX3A	1	0	0	0	0	0	0
LMNA	1	1	0	0	1	0	0
SEMA4A	1	0	0	0	1	0	0
SLC25A44	1	0	0	0	1	0	0
PMF1-BGLAP	1	0	0	0	0	0	0
PMF1	1	0	0	0	1	0	0
BGLAP	1	0	0	0	0	0	0
PAQR6	1	0	0	0	1	0	0
SMG5	1	1	0	0	1	0	0
TMEM79	1	0	0	0	0	0	0
GLMP	1	0	0	0	0	0	0
VHLL	1	0	0	0	1	0	0
CCT3	1	1	0	0	1	0	0
TSACC	1	0	0	0	0	0	0
RHBG	1	0	0	0	1	0	0
C1orf61	1	0	0	0	1	0	0
MEF2D	1	1	1	0	1	0	0
IQGAP3	1	0	0	0	1	0	0
TTC24	1	0	0	0	0	0	0
NAXE	1	0	0	0	0	0	0
GPATCH4	1	0	0	0	1	0	0
HAPLN2	1	0	0	0	1	0	0
BCAN	1	0	1	0	1	0	0
NES	1	0	0	0	1	0	0
CRABP2	1	0	0	0	1	0	0
ISG20L2	1	0	0	0	1	0	0
RRNAD1	1	0	0	0	1	0	0
MRPL24	1	0	0	0	1	0	0
HDGF	1	0	0	0	1	0	0
PRCC	1	1	0	0	1	0	0
SH2D2A	1	0	0	0	1	0	0
NTRK1	1	0	0	0	1	0	0
INSRR	1	0	0	0	1	0	0
PEAR1	1	0	0	0	0	0	0
LRRC71	1	0	0	0	0	0	0
ARHGEF11	1	1	1	0	1	0	0
ETV3L	1	0	0	0	1	0	0
ETV3	1	0	0	0	1	0	0
FCRL5	1	0	0	0	0	0	0
FCRL4	1	0	0	0	0	0	0
FCRL3	1	0	0	0	0	0	0
FCRL2	1	0	0	0	0	0	0
FCRL1	1	0	0	0	1	0	0
CD5L	1	0	0	0	1	0	0
KIRREL1	1	0	0	0	0	0	0
CD1D	1	0	0	0	1	0	0
CD1A	1	0	0	0	0	0	0
CD1C	1	0	0	0	0	0	0
CD1B	1	0	0	0	0	0	0
CD1E	1	0	0	0	0	0	0
OR10T2	1	0	0	0	0	0	0
OR10K2	1	0	0	0	0	0	0
OR10K1	1	0	0	0	1	0	0
OR10R2	1	0	0	0	1	0	0
OR6Y1	1	0	0	0	0	0	0
OR6P1	1	0	0	0	0	0	0
OR10X1	1	0	0	0	0	0	0
OR10Z1	1	0	0	0	0	0	0
SPTA1	1	0	0	0	1	0	0
OR6K2	1	0	0	0	0	0	0
OR6K3	1	0	0	0	0	0	0
OR6N1	1	0	0	0	0	0	0
OR6K6	1	0	0	0	0	0	0
OR6N2	1	0	0	0	0	0	0
MNDA	1	0	0	0	1	0	0
PYHIN1	1	0	0	0	0	0	0
IFI16	1	0	0	0	1	0	0
AIM2	1	0	0	0	1	0	0
CADM3	1	1	0	0	1	0	0
ACKR1	1	0	0	0	0	0	0
FCER1A	1	0	0	0	0	0	0
OR10J1	1	0	0	0	0	0	0
OR10J5	1	0	0	0	0	0	0
APCS	1	0	0	0	0	0	0
CRP	1	0	0	0	0	0	0
DUSP23	1	0	0	0	1	0	0
FCRL6	1	0	0	1	1	0	0
SLAMF8	1	0	0	0	1	0	0
SNHG28	1	0	0	0	0	0	0
VSIG8	1	0	0	0	0	0	0
CFAP45	1	0	0	0	0	0	0
TAGLN2	1	0	0	0	1	0	0
IGSF9	1	0	0	0	1	0	0
SLAMF9	1	0	0	0	0	0	0
KCNJ10	1	0	0	0	1	0	0
PIGM	1	0	0	0	1	0	0
KCNJ9	1	0	0	0	1	0	0
IGSF8	1	0	0	0	1	0	0
ATP1A2	1	0	1	0	1	0	0
ATP1A4	1	0	0	0	0	0	0
CASQ1	1	0	0	0	1	0	0
PEA15	1	0	0	0	1	0	0
DCAF8	1	1	0	0	1	0	0
AL139011.2	1	0	0	0	0	0	0
PEX19	1	0	0	0	1	0	0
COPA	1	1	0	0	1	0	0
NCSTN	1	1	0	0	1	0	0
NHLH1	1	0	0	0	1	0	0
VANGL2	1	1	0	0	0	0	0
SLAMF6	1	0	0	0	0	0	0
CD84	1	0	0	0	1	0	0
SLAMF1	1	0	0	0	0	0	0
CD48	1	0	0	0	0	0	0
SLAMF7	1	0	0	0	0	0	0
LY9	1	0	0	0	0	0	0
CD244	1	0	0	0	0	0	0
ITLN1	1	0	0	0	0	0	0
ITLN2	1	0	0	0	0	0	0
F11R	1	0	0	0	1	0	0
AL591806.3	1	0	0	0	0	0	0
TSTD1	1	0	0	0	0	0	0
USF1	1	0	0	0	1	0	0
ARHGAP30	1	1	0	0	0	0	0
NECTIN4	1	0	0	0	0	0	0
KLHDC9	1	0	0	0	1	0	0
PFDN2	1	0	0	0	1	0	0
NIT1	1	0	0	0	1	0	0
DEDD	1	0	0	0	1	0	0
UFC1	1	0	0	0	1	0	0
USP21	1	0	0	0	1	0	0
PPOX	1	0	0	0	1	0	0
B4GALT3	1	0	0	0	1	0	0
ADAMTS4	1	0	0	0	1	0	0
NDUFS2	1	1	0	0	1	0	0
FCER1G	1	0	0	0	1	0	0
APOA2	1	0	0	0	1	0	0
TOMM40L	1	0	0	0	1	0	0
NR1I3	1	0	0	0	1	0	0
PCP4L1	1	0	0	0	0	0	0
MPZ	1	0	0	0	0	0	0
SDHC	1	0	0	0	1	0	0
CFAP126	1	0	0	0	0	0	0
FCGR2A	1	0	0	0	1	0	0
HSPA6	1	0	0	0	1	0	0
FCGR3A	1	0	0	0	1	0	0
FCGR3B	1	0	0	0	0	0	0
FCGR2B	1	0	0	0	1	0	0
FCRLA	1	0	0	0	1	0	0
FCRLB	1	0	0	0	1	0	0
DUSP12	1	0	0	0	1	0	0
ATF6	1	0	0	0	1	0	0
OLFML2B	1	0	0	0	1	0	0
NOS1AP	1	0	0	0	1	0	0
AL512785.2	1	0	0	0	0	0	0
C1orf226	1	0	0	0	0	0	0
SPATA46	1	0	0	0	0	0	0
SH2D1B	1	0	0	0	0	0	0
UHMK1	1	0	0	0	1	0	0
UAP1	1	1	0	0	1	0	0
DDR2	1	1	0	0	1	0	0
HSD17B7	1	0	0	0	0	0	0
CCDC190	1	0	0	0	0	0	0
RGS4	1	0	0	0	1	0	0
RGS5	1	0	0	0	1	0	0
NUF2	1	0	0	0	1	0	0
PBX1	1	1	0	0	1	0	0
LMX1A	1	1	0	0	1	0	0
RXRG	1	1	0	0	1	0	0
LRRC52	1	0	0	0	1	0	0
MGST3	1	0	0	0	1	0	0
ALDH9A1	1	0	0	0	1	0	0
TMCO1	1	0	0	0	1	0	0
UCK2	1	1	0	0	1	0	0
FAM78B	1	0	0	0	0	0	0
POGK	1	1	0	0	1	0	0
TADA1	1	0	0	0	1	0	0
ILDR2	1	0	0	0	1	0	0
MAEL	1	0	0	0	1	0	0
GPA33	1	0	0	0	0	0	0
DUSP27	1	0	0	0	0	0	0
POU2F1	1	1	0	0	1	0	0
CD247	1	0	0	0	1	0	0
CREG1	1	0	0	0	1	0	0
RCSD1	1	0	0	0	1	0	0
MPZL1	1	0	0	0	1	0	0
ADCY10	1	0	0	0	0	0	0
MPC2	1	0	0	0	1	0	0
DCAF6	1	1	1	0	1	0	0
GPR161	1	0	0	0	1	0	0
TIPRL	1	0	0	0	1	0	0
SFT2D2	1	0	0	0	1	0	0
TBX19	1	0	0	0	0	0	0
XCL2	1	0	0	0	1	0	0
XCL1	1	0	0	0	1	0	0
DPT	1	0	0	0	1	0	0
ATP1B1	1	1	1	1	1	0	0
NME7	1	0	0	0	1	0	0
BLZF1	1	0	0	0	1	0	0
CCDC181	1	0	0	0	1	0	0
SLC19A2	1	0	0	0	1	0	0
F5	1	0	0	0	1	0	0
SELP	1	0	0	0	0	0	0
C1orf112	1	0	0	0	0	0	0
SELL	1	0	0	0	1	0	0
SELE	1	0	0	0	1	0	0
METTL18	1	0	0	0	0	0	0
SCYL3	1	0	0	0	1	0	0
KIFAP3	1	0	0	0	1	0	0
METTL11B	1	0	0	0	0	0	0
GORAB	1	0	0	0	1	0	0
PRRX1	1	0	0	0	1	0	0
MROH9	1	0	0	0	0	0	0
FMO3	1	0	0	0	1	0	0
FMO2	1	0	0	0	1	0	0
FMO1	1	0	0	0	1	0	0
FMO4	1	0	0	0	0	0	0
PRRC2C	1	1	0	0	1	0	0
MYOCOS	1	0	0	0	0	0	0
MYOC	1	0	0	1	0	0	0
VAMP4	1	1	0	0	1	0	0
METTL13	1	0	0	0	1	0	0
DNM3	1	0	0	0	1	0	0
PIGC	1	0	0	0	1	0	0
C1orf105	1	0	0	0	0	0	0
SUCO	1	0	0	0	1	0	0
FASLG	1	0	0	0	0	0	0
TNFSF18	1	0	0	0	1	0	0
TNFSF4	1	0	0	0	1	0	0
PRDX6	1	0	0	0	1	0	0
SLC9C2	1	0	0	0	1	0	0
AL139142.2	1	0	0	0	0	0	0
ANKRD45	1	0	0	0	1	0	0
TEX50	1	0	0	0	0	0	0
KLHL20	1	0	0	0	1	0	1
CENPL	1	0	0	0	1	0	0
DARS2	1	0	0	0	1	0	0
ZBTB37	1	0	0	0	1	0	0
SERPINC1	1	1	0	0	1	0	0
RC3H1	1	1	1	0	0	0	0
RABGAP1L	1	0	0	0	1	0	0
GPR52	1	0	0	0	1	0	0
CACYBP	1	1	0	0	1	0	0
MRPS14	1	0	0	0	1	0	0
TNN	1	0	0	0	0	0	0
KIAA0040	1	0	0	0	1	0	0
TNR	1	1	0	0	1	0	0
COP 1	1	0	0	0	0	0	0
PAPPA2	1	0	0	0	1	0	0
ASTN1	1	1	0	0	1	0	0
BRINP2	1	1	0	0	1	0	0
SEC16B	1	0	0	0	1	0	0
RASAL2	1	0	0	0	1	0	0
CLEC20A	1	0	0	0	0	0	0
TEX35	1	0	0	0	1	0	0
RALGPS2	1	1	0	0	1	0	0
ANGPTL1	1	0	0	0	1	0	0
FAM20B	1	0	0	0	1	0	0
TOR3A	1	0	0	0	1	0	0
ABL2	1	0	0	0	1	0	0
SOAT1	1	0	0	0	1	0	0
AXDND1	1	0	0	0	0	0	0
NPHS2	1	0	0	0	0	0	0
TDRD5	1	1	0	0	1	0	0
FAM163A	1	0	0	0	1	0	0
TOR1AIP2	1	0	0	0	1	0	0
TOR1AIP1	1	0	0	0	1	0	0
CEP350	1	1	0	0	1	0	0
QSOX1	1	0	0	0	1	0	0
LHX4	1	0	0	0	0	0	0
ACBD6	1	0	0	0	1	0	0
XPR1	1	1	0	0	1	0	0
KIAA1614	1	0	0	0	0	0	0
STX6	1	0	0	0	1	0	0
MR1	1	0	0	0	1	0	0
IER5	1	0	0	0	1	0	0
CACNA1E	1	1	1	0	1	1	1
ZNF648	1	0	0	0	0	0	0
GLUL	1	1	1	0	1	0	0
TEDDM1	1	0	0	0	0	0	0
RGSL1	1	0	0	0	0	0	0
RNASEL	1	0	0	0	0	0	0
RGS16	1	0	0	0	1	0	0
RGS8	1	0	0	0	1	0	0
NPL	1	0	0	0	1	0	0
DHX9	1	1	0	0	1	0	0
SHCBP1L	1	0	0	0	0	0	0
LAMC1	1	1	0	0	1	0	0
LAMC2	1	0	0	0	1	0	0
NMNAT2	1	1	0	0	1	0	0
SMG7	1	1	0	0	1	0	0
NCF2	1	0	0	0	0	0	0
ARPC5	1	0	0	0	1	0	0
RGL1	1	1	0	0	1	0	0
APOBEC4	1	0	0	0	0	0	0
COLGALT2	1	0	0	0	1	0	0
TSEN15	1	0	0	0	1	0	0
C1orf21	1	0	0	0	1	0	0
EDEM3	1	0	0	0	1	0	0
FAM129A	1	0	0	0	1	0	0
RNF2	1	1	0	0	1	0	0
TRMT1L	1	1	0	0	1	0	0
SWT1	1	0	0	0	1	0	0
IVNS1ABP	1	1	0	0	1	0	0
HMCN1	1	0	0	0	1	0	0
PRG4	1	0	0	0	1	0	0
TPR	1	1	0	0	1	0	0
ODR4	1	0	0	0	0	0	0
OCLM	1	0	0	0	1	0	0
PDC	1	0	0	0	0	0	0
PTGS2	1	1	0	0	1	0	0
PLA2G4A	1	0	0	0	1	0	0
BRINP3	1	0	0	0	1	0	0
RGS18	1	0	0	0	1	0	0
RGS21	1	0	0	0	0	0	0
RGS1	1	0	0	0	1	0	0
RGS13	1	0	0	0	1	0	0
AL136454.1	1	0	0	0	0	0	0
RGS2	1	0	0	0	1	0	0
UCHL5	1	0	0	0	1	0	0
TROVE2	1	0	0	0	1	0	0
GLRX2	1	0	0	0	1	0	0
CDC73	1	1	0	0	1	0	0
B3GALT2	1	0	0	0	1	0	0
KCNT2	1	0	0	0	1	0	0
CFH	1	1	0	0	1	0	0
CFHR3	1	0	0	0	0	0	0
CFHR1	1	0	0	0	0	0	0
CFHR4	1	0	0	0	1	0	0
CFHR2	1	0	0	0	1	0	0
CFHR5	1	0	0	0	0	0	0
F13B	1	0	0	0	0	0	0
ASPM	1	0	0	0	1	0	0
ZBTB41	1	0	0	0	1	0	0
CRB1	1	0	0	0	1	0	0
DENND1B	1	0	0	0	1	0	0
C1orf53	1	0	0	0	0	0	0
LHX9	1	1	0	0	1	0	0
NEK7	1	0	0	0	1	0	0
ATP6V1G3	1	0	0	0	0	0	0
PTPRC	1	1	0	0	1	0	0
NR5A2	1	1	0	0	1	0	0
ZNF281	1	1	0	0	1	0	0
KIF14	1	0	0	0	1	0	0
DDX59	1	0	0	0	1	0	0
CAMSAP2	1	1	0	0	1	0	0
GPR25	1	0	0	0	1	0	0
INAVA	1	0	0	0	0	0	0
KIF21B	1	1	1	0	1	0	0
CACNA1S	1	0	0	0	0	0	0
ASCL5	1	0	0	0	0	0	0
TMEM9	1	0	0	0	1	0	0
IGFN1	1	0	0	0	1	0	0
PKP1	1	0	0	0	1	0	0
TNNT2	1	0	0	0	1	0	0
LAD1	1	0	0	0	1	0	0
TNNI1	1	0	0	0	1	0	0
PHLDA3	1	0	0	0	1	0	0
CSRP1	1	0	0	0	1	0	0
NAV1	1	1	1	0	1	0	0
IPO9	1	1	0	0	1	0	0
SHISA4	1	0	0	0	1	0	0
LMOD1	1	0	0	0	1	0	0
TIMM17A	1	0	0	0	1	0	0
RNPEP	1	0	0	0	1	0	0
ELF3	1	1	0	0	1	0	0
GPR37L1	1	0	0	0	1	0	0
ARL8A	1	0	0	0	1	0	0
PTPN7	1	0	0	0	1	0	0
LGR6	1	0	0	0	1	0	0
UBE2T	1	0	0	0	1	0	0
PPP1R12B	1	0	0	0	1	0	0
SYT2	1	0	0	0	1	0	0
KDM5B	1	0	0	1	1	1	1
RABIF	1	0	0	0	1	0	0
KLHL12	1	0	0	0	1	0	0
ADIPOR1	1	0	0	0	1	0	0
CYB5R1	1	0	0	0	1	0	0
TMEM183A	1	1	0	0	1	0	0
PPFIA4	1	0	0	0	0	0	0
MYOG	1	0	0	0	0	0	0
ADORA1	1	0	0	0	1	0	0
MYBPH	1	0	0	0	1	0	0
CHI3L1	1	0	0	0	1	0	0
CHIT1	1	0	0	0	1	0	0
BTG2	1	0	0	0	1	0	0
FMOD	1	0	0	0	1	0	0
PRELP	1	0	0	0	1	0	0
OPTC	1	0	0	0	1	0	0
ATP2B4	1	0	1	0	1	0	0
LAX1	1	0	0	0	0	0	0
ZC3H11A	1	1	0	1	1	0	0
ZBED6	1	0	0	0	0	0	0
SNRPE	1	0	0	0	0	0	0
SOX13	1	1	0	0	1	0	0
ETNK2	1	0	0	0	1	0	0
REN	1	0	0	0	0	0	0
KISS1	1	0	0	0	0	0	0
GOLT1A	1	0	0	0	1	0	0
PLEKHA6	1	1	0	0	1	0	0
PPP1R15B	1	0	0	0	1	0	0
PIK3C2B	1	1	0	0	1	0	0
MDM4	1	1	0	0	1	0	0
LRRN2	1	0	1	0	1	0	0
NFASC	1	1	0	0	1	0	0
CNTN2	1	0	0	0	1	0	0
TMEM81	1	0	0	0	1	0	0
RBBP5	1	1	0	0	1	0	0
DSTYK	1	0	0	0	1	0	0
TMCC2	1	0	0	0	1	0	0
NUAK2	1	0	0	0	1	0	0
KLHDC8A	1	0	0	0	1	0	0
LEMD1	1	0	0	0	1	0	0
CDK18	1	0	0	0	1	0	0
MFSD4A	1	0	0	0	0	0	0
ELK4	1	0	0	0	1	0	0
SLC45A3	1	0	0	0	1	0	0
NUCKS1	1	1	0	0	1	0	0
RAB29	1	0	0	0	0	0	0
SLC41A1	1	0	0	0	1	0	0
PM20D1	1	0	0	0	0	0	0
SLC26A9	1	0	0	0	0	0	0
RAB7B	1	0	0	0	0	0	0
CTSE	1	0	0	0	0	0	0
RHEX	1	0	0	0	0	0	0
AVPR1B	1	0	0	0	0	0	0
FAM72A	1	0	0	0	0	0	0
SRGAP2	1	0	1	0	1	0	0
IKBKE	1	0	0	0	1	0	0
RASSF5	1	0	0	0	1	0	0
EIF2D	1	0	0	0	1	0	0
DYRK3	1	0	0	0	1	0	0
MAPKAPK2	1	1	0	0	1	0	0
IL10	1	0	0	0	0	0	0
IL19	1	0	0	0	0	0	0
IL20	1	0	0	0	0	0	0
IL24	1	0	0	0	0	0	0
FCMR	1	0	0	0	0	0	0
PIGR	1	0	0	0	0	0	0
FCAMR	1	0	0	0	1	0	0
C1orf116	1	0	0	0	1	0	0
PFKFB2	1	0	0	0	1	0	0
YOD1	1	0	0	0	0	0	0
C4BPB	1	0	0	0	0	0	0
C4BPA	1	0	0	0	0	0	0
CD55	1	0	0	0	1	0	0
CR2	1	0	0	0	0	0	0
CR1	1	0	0	0	0	0	0
CR1L	1	0	0	0	0	0	0
CD46	1	0	0	0	1	0	0
CD34	1	0	0	0	1	0	0
PLXNA2	1	1	1	0	1	0	0
CAMK1G	1	0	0	0	1	0	0
LAMB3	1	0	0	0	0	0	0
G0S2	1	0	0	0	1	0	0
HSD11B1	1	0	0	0	1	0	0
TRAF3IP3	1	0	0	0	0	0	0
C1orf74	1	0	0	0	1	0	0
IRF6	1	1	0	0	1	0	0
UTP25	1	0	0	0	0	0	0
SYT14	1	1	0	0	1	0	0
SERTAD4	1	0	0	0	1	0	0
HHAT	1	0	0	0	1	0	0
KCNH1	1	0	1	0	1	0	0
AL590132.1	1	0	0	0	0	0	0
AC092017.3	1	0	0	0	0	0	0
RCOR3	1	0	0	0	1	0	0
TRAF5	1	0	0	0	1	0	0
RD3	1	0	0	0	0	0	0
SLC30A1	1	1	0	0	1	0	0
NEK2	1	0	0	0	1	0	0
LPGAT1	1	1	0	0	1	0	0
INTS7	1	0	0	0	1	0	0
DTL	1	0	0	0	1	0	0
PPP2R5A	1	0	0	0	1	0	0
TMEM206	1	0	0	0	1	0	0
NENF	1	0	0	0	1	0	0
ATF3	1	0	0	0	1	0	0
FAM71A	1	0	0	0	1	0	0
BATF3	1	0	0	0	1	0	0
NSL1	1	0	0	0	1	0	0
TATDN3	1	0	0	0	0	0	0
SPATA45	1	0	0	0	0	0	0
FLVCR1	1	0	0	0	1	0	0
VASH2	1	0	0	0	1	0	0
ANGEL2	1	0	0	0	1	0	0
RPS6KC1	1	0	0	0	1	0	0
PROX1	1	1	0	0	1	0	0
SMYD2	1	0	0	0	1	0	0
PTPN14	1	1	0	0	1	0	0
CENPF	1	0	0	0	1	0	0
KCNK2	1	0	0	0	1	0	0
KCTD3	1	1	0	0	1	0	0
USH2A	1	0	0	0	0	0	0
ESRRG	1	1	0	0	1	0	0
GPATCH2	1	0	0	0	1	0	0
SPATA17	1	0	0	0	1	0	0
RRP15	1	0	0	0	1	0	0
TGFB2	1	1	0	0	1	0	0
LYPLAL1	1	0	0	0	1	0	0
SLC30A10	1	1	0	0	1	0	0
EPRS	1	0	0	0	1	0	0
BPNT1	1	0	0	0	1	0	0
IARS2	1	0	0	0	1	0	0
RAB3GAP2	1	1	0	0	1	0	0
MARK1	1	1	0	0	1	0	0
C1orf115	1	0	0	0	1	0	0
MARC2	1	0	0	0	1	0	0
MARC1	1	0	0	0	1	0	0
HLX	1	0	0	0	1	0	0
DUSP10	1	0	0	0	1	0	0
HHIPL2	1	0	0	0	1	0	0
TAF1A	1	0	0	0	0	0	0
MIA3	1	0	0	0	0	0	0
AIDA	1	0	0	0	1	0	0
BROX	1	0	0	0	0	0	0
FAM177B	1	0	0	0	0	0	0
DISP1	1	0	0	0	0	0	0
TLR5	1	0	0	0	1	0	0
SUSD4	1	0	0	0	0	0	0
CCDC185	1	0	0	0	0	0	0
CAPN8	1	0	0	0	0	0	0
CAPN2	1	0	0	0	1	0	0
TP53BP2	1	0	0	0	1	0	0
FBXO28	1	1	0	0	1	0	0
DEGS1	1	0	0	0	1	0	0
NVL	1	0	0	0	1	0	0
CNIH4	1	0	0	0	1	0	0
WDR26	1	1	0	0	1	0	0
CNIH3	1	0	0	0	1	0	0
DNAH14	1	0	0	0	1	0	0
LBR	1	1	0	0	1	0	0
ENAH	1	1	0	0	1	0	0
SRP9	1	0	0	0	0	0	0
EPHX1	1	0	0	0	1	0	0
TMEM63A	1	0	0	0	1	0	0
LEFTY1	1	0	0	0	1	0	0
AL117348.2	1	0	0	0	0	0	0
PYCR2	1	0	0	0	1	0	0
LEFTY2	1	0	0	0	1	0	0
SDE2	1	0	0	0	1	0	0
H3F3A	1	0	0	0	0	0	0
ACBD3	1	1	0	0	1	0	0
MIXL1	1	0	0	0	1	0	0
LIN9	1	1	0	0	1	0	0
PARP1	1	0	0	0	1	0	0
STUM	1	0	0	0	0	0	0
ITPKB	1	1	0	0	1	0	0
PSEN2	1	0	0	0	1	0	0
COQ8A	1	0	0	0	0	0	0
CDC42BPA	1	1	1	0	1	0	0
ZNF678	1	0	0	0	1	0	0
SNAP47	1	0	0	0	1	0	0
JMJD4	1	0	0	0	1	0	0
PRSS38	1	0	0	0	0	0	0
WNT9A	1	0	0	0	1	0	0
WNT3A	1	0	0	0	1	0	0
ARF1	1	0	0	0	1	0	0
C1orf35	1	0	0	0	1	0	0
MRPL55	1	0	0	0	1	0	0
GUK1	1	0	0	0	1	0	0
GJC2	1	0	0	0	1	0	0
IBA57	1	0	0	0	0	0	0
OBSCN	1	0	0	0	1	0	0
TRIM11	1	0	0	0	1	0	0
TRIM17	1	0	0	0	1	0	0
HIST3H3	1	0	0	0	1	0	0
HIST3H2A	1	0	0	0	1	0	0
HIST3H2BB	1	0	0	0	1	0	0
RNF187	1	0	0	0	0	0	0
RHOU	1	0	0	0	1	0	0
RAB4A	1	0	0	0	1	0	0
SPHAR	1	0	0	0	0	0	0
CCSAP	1	0	0	0	1	0	0
ACTA1	1	0	0	0	1	0	0
NUP133	1	0	0	0	1	0	0
ABCB10	1	0	0	0	1	0	0
TAF5L	1	1	0	0	1	0	0
URB2	1	0	0	0	1	0	0
GALNT2	1	0	0	0	1	0	0
PGBD5	1	0	0	0	1	0	0
COG2	1	0	0	0	1	0	0
AGT	1	0	0	0	1	0	0
CAPN9	1	0	0	0	0	0	0
C1orf198	1	0	0	0	1	0	0
TTC13	1	0	0	0	1	0	0
ARV1	1	0	0	0	1	0	0
FAM89A	1	0	0	0	1	0	0
TRIM67	1	0	0	0	1	0	0
C1orf131	1	0	0	0	1	0	0
GNPAT	1	0	0	0	1	0	0
EXOC8	1	1	0	0	1	0	0
SPRTN	1	1	0	0	1	0	0
EGLN1	1	1	0	0	1	0	0
TSNAX	1	1	0	0	1	0	0
TSNAX-DISC1	1	0	0	0	0	0	0
DISC1	1	0	0	0	1	0	0
SIPA1L2	1	1	1	0	1	0	0
MAP10	1	0	0	0	1	0	0
NTPCR	1	0	0	0	1	0	0
PCNX2	1	0	0	0	0	0	0
MAP3K21	1	0	0	0	0	0	0
KCNK1	1	0	0	0	1	0	0
SLC35F3	1	0	0	0	1	0	0
COA6	1	0	0	0	0	0	0
TARBP1	1	0	0	0	1	0	0
IRF2BP2	1	0	0	0	1	0	0
TOMM20	1	0	0	0	1	0	0
RBM34	1	0	0	0	0	0	0
ARID4B	1	1	0	0	1	0	0
GGPS1	1	0	0	0	1	0	0
TBCE	1	0	0	0	1	0	0
TBCE	1	0	0	0	1	0	0
B3GALNT2	1	0	0	0	1	0	0
GNG4	1	0	0	0	1	0	0
LYST	1	1	0	0	1	0	0
NID1	1	0	0	0	1	0	0
GPR137B	1	0	0	0	1	0	0
ERO1B	1	0	0	0	0	0	0
EDARADD	1	0	0	0	1	0	0
LGALS8	1	0	0	0	1	0	0
HEATR1	1	1	0	0	1	0	0
ACTN2	1	1	0	0	1	0	0
MTR	1	0	0	0	1	0	0
MT1HL1	1	0	0	0	0	0	0
RYR2	1	1	1	0	1	0	0
ZP4	1	0	0	0	0	0	0
MTRNR2L11	1	0	0	0	0	0	0
CHRM3	1	1	0	0	1	0	0
FMN2	1	1	0	0	1	0	0
GREM2	1	0	0	0	1	0	0
RGS7	1	0	0	0	1	0	0
FH	1	0	0	0	1	0	0
KMO	1	0	0	0	1	0	0
OPN3	1	0	0	0	1	0	0
CHML	1	0	0	0	1	0	0
WDR64	1	0	0	0	0	0	0
EXO1	1	0	0	0	1	0	0
BECN2	1	0	0	0	0	0	0
MAP1LC3C	1	0	0	0	0	0	0
PLD5	1	0	0	0	1	0	0
CEP170	1	0	0	0	1	0	0
SDCCAG8	1	0	0	0	1	0	0
AKT3	1	1	1	0	1	0	0
ZBTB18	1	1	0	0	1	0	0
C1orf100	1	0	0	0	0	0	0
ADSS	1	0	0	0	1	0	0
CATSPERE	1	0	0	0	0	0	0
DESI2	1	1	0	0	1	0	0
AL451007.3	1	0	0	0	0	0	0
COX20	1	0	0	0	1	0	0
HNRNPU	1	1	0	0	0	0	1
EFCAB2	1	0	0	0	1	0	0
KIF26B	1	1	0	0	1	0	0
SMYD3	1	0	0	0	1	0	0
TFB2M	1	0	0	0	1	0	0
CNST	1	1	0	0	1	0	0
SCCPDH	1	0	0	0	1	0	0
AHCTF1	1	1	0	0	1	0	0
ZNF695	1	0	0	0	1	0	0
ZNF670-ZNF695	1	0	0	0	0	0	0
ZNF670	1	0	0	0	1	0	0
ZNF669	1	0	0	0	1	0	0
ZNF124	1	0	0	0	1	0	0
ZNF496	1	1	0	0	1	0	0
NLRP3	1	0	0	0	0	0	0
OR2B11	1	0	0	0	1	0	0
GCSAML	1	0	0	0	1	0	0
OR2C3	1	0	0	0	0	0	0
GCSAML-AS1	1	0	0	0	0	0	0
OR2G2	1	0	0	0	1	0	0
OR2G3	1	0	0	0	0	0	0
OR13G1	1	0	0	0	0	0	0
[truncated: 17,941 more rows]
