# Supplementary material for: Decomposition of phenotypic heterogeneity in autism reveals distinct and coherent genetic programs
Source: medRxiv. 2024 Aug 16:2024.08.15.24312078. Preprint. [Version 1] doi: 10.1101/2024.08.15.24312078 (PMC11343255; doi:10.1101/2024.08.15.24312078)
Supplement: Supplement 3 [file media-3.zip]

Archive with 16 entries (16 files):
- class0_top_bio_processes.csv
- __MACOSX/._class0_top_bio_processes.csv
- class0_top_mol_functions.csv
- __MACOSX/._class0_top_mol_functions.csv
- class1_top_mol_functions.csv
- __MACOSX/._class1_top_mol_functions.csv
- class1_top_bio_processes.csv
- __MACOSX/._class1_top_bio_processes.csv
- class2_top_mol_functions.csv
- __MACOSX/._class2_top_mol_functions.csv
- class2_top_bio_processes.csv
- __MACOSX/._class2_top_bio_processes.csv
- class3_top_mol_functions.csv
- __MACOSX/._class3_top_mol_functions.csv
- class3_top_bio_processes.csv
- __MACOSX/._class3_top_bio_processes.csv
