# Supplementary material for: Decomposition of phenotypic heterogeneity in autism reveals distinct and coherent genetic programs
Source: medRxiv. 2024 Aug 16:2024.08.15.24312078. Preprint. [Version 1] doi: 10.1101/2024.08.15.24312078 (PMC11343255; doi:10.1101/2024.08.15.24312078)
Supplement: Supplement 3 [file media-3.zip › class1_top_mol_functions.csv]

Enrichment FDR	nGenes	Pathway Genes	Fold Enrichment	Pathway	URL	Genes
0.0572910595914101	2	9	95.937106918239	GO:0003691 double-stranded telomeric DNA binding	http://amigo.geneontology.org/amigo/term/GO:0003691	RAD50 ZBTB48
0.0572910595914101	2	14	61.6738544474394	GO:0070679 inositol 1,4,5 trisphosphate binding	http://amigo.geneontology.org/amigo/term/GO:0070679	TRPC6 ITPR1
0.0572910595914101	2	15	57.5622641509434	GO:0042809 nuclear vitamin D receptor binding	http://amigo.geneontology.org/amigo/term/GO:0042809	THRAP3 MED13
